# Supplementary material for: Validation of a digital food frequency questionnaire for the Northern Sweden Diet Database
Source: Nutr J. 2024 Jul 24;23:83. doi: 10.1186/s12937-024-00984-8 (PMC11267735; doi:10.1186/s12937-024-00984-8)
Supplement: Supplementary file 1 — Supplementary material file 1: Table S1: List of 30 surveyed food groups and components included in each group. Table S2: Description of the evaluated diet indices and included components. The symbol “(+)” denotes healthy food groups, with increasing scores assigned to higher rank classes. The symbol “(-)” indicates inverse scoring where higher ranks receive lower scores. Table S3: Median daily intakes with 25 and 75 percentile limits in 30 food groups as estimated from the FFQ or the 24HDR in the validation group (n = 244) together with Spearman correlation coefficients and ratios between intakes assessed by the two recording methods. Table S4: Proportion (%) classified to food group tertiles (1, 2, 3) based on ranking of increasing intakes by the FFQ2020 (test method) and 24HDR (reference) recordings among the 244 participants with at least four 24HDR recordings. For food groups indicated in bold, italic text more than 50% of the participants had not eaten the product in any of the recorded 24HDR days. Table S5: Daily mean (sd) intakes of energy and 14 nutrients based on FFQ2020 and 24hDR recordings in the validation group (n = 244) and after exclusion of the lowest 5% and highest 1% based on PAL values (n = 231) together with Pearson and Spearman correlation coefficients for absolute and energy-adjusted (residual and energy density methods) data. Table S6: Proportion (%) of energy and nutrients in tertiles (1, 2, 3) based on a ranking of increasing intakes by the FFQ2020 and 24HDR recordings, respectively. Table S7: Central measures (variations) of food index scores and intake in the 30 surveyed foods groups and the repeatability of the estimated intakes as assessed by intraclass correlation coefficient with 95% CI using a two-way mixed-effects model, absolute agreement, and average measures. Table S8: Mean (sd) daily intake of energy and 14 nutrients as estimated from the baseline FFQ2020 and the follow-up FFQ2020, Pearson correlation coefficients, and intraclas [file 12937_2024_984_MOESM1_ESM.xlsx]

## Sheet: Table S1
Table S1. List of 30 surveyed food groups and components included in each group.
Food Groups	Components
Dairy products	Skim Milk 0.5% fat, Semi-skimmed Milk 1.5% fat, Full-fat Milk 3.0% fat, Sour milk 3.0% fat, Sour milk < 3.0% fat, Yoghurt 3.0% fat, Yoghurt < 3.0% fat, Fat mixture with butter as spread (Bregott/Norrgott), Butter as spread, Butter in cooking, Cream, Cooking cream, Crème Fraiche, Light crème fraich, Sour cream, Cooking yoghurt, Hard cheese, Soft cheese, Dessert cheese, Cheese Spread, Quark, Cottag…
Milk	Skim Milk 0.5% fat, Semi-skimmed Milk 1.5% fat, Full-fat Milk 3.0% fat
Soured milk products	Sour milk 3.0% fat, Sour milk < 3.0% fat, Yoghurt 3.0% fat, Yoghurt < 3.0% fat,
Plant based milk substitutes	Soy/oat/rice based replacements for milk/yoghurt/sour milk, Vegan ice cream
Butter	Fat mixture with butter as spread (Bregott/Norrgott), Butter as spread, Butter in cooking
Fruits and berries	Berries, Banana, Citrus fruits, Other fruits (e.g. apples, pears, nectarines, melon)
Nuts and seeds	Peanut butter or other nut spread, Nuts, Seeds
Vegetables (including potatoes)	Legumes as side dish, Root vegetables, Cabbage, Tomato, Cucumber, Iceberg lettuce, Green leafy vegetables, Other fresh/frozen vegetables, Boiled/baked potato, Fried potato, French fries, Mashed potato
Vegetables (excluding potatoes)	Legumes as side dish, Root vegetables, Cabbage, Tomato, Cucumber, Iceberg head, Green leafy vegetables, Other fresh/frozen vegetables
Potatoes	Potatoes: boiled or oven baked, fries or french fries, mashed gratin or potato sallad
Legumes	Legumes as side dish, Soy/legume based vegetarian dishes
Root vegetables	Root vegetables (e.g. carrot, parsnip)
Refined grain products	White bread, Flat bread, Wheat crispbred, Rusk, Crackers, Rice porridge, Cereals (e.g. Corn flakes, Special K), Pasta, Noodles, Pancakes, Waffles, Buns, rice- or semolina porridge,
Wholegrain products	Whole grain crisp bread, Oat/barley/whole wheat/rye porridge, Whole grain bread, Fiber cereals, Groats
Total meat (meat/meat products)	Game, Reindeer, Beef, Pork, Bacon, Lamb, Poultry, Hamburgers, Sausage, Sausage as spread, Liverwurst as spread, Meat as spread, Offal
Red meat	Beef, Lamb, Hamburgers, Venison, Reindeer
Venison	Game meat including Reindeer
Sausages	Sausage as topping or finger food, Sausage as main dish
Poultry	Poultry (e.g., chicken, turkey)
Blood and Offal products	Liverwurst as spread, Blood- or offal foods (e.g., blood pudding, liver)
Seafood	Fish as topping, Lean fish, Fatty fish, Shellfish
Eggs	Egg, Egg dishes (e.g., omelette or scrambled eggs)
Desserts	Milk based ice cream, Vegan ice cream, Cakes, Cookies and pastries
Sweets	Marmalade, jam and jellie, Honey, sugar cubes and sugar, Chocolate, Candies
Sweets and desserts	Marmalade, jam and jellie, Honey, sugar cubes and sugar, Chocolate, Candies, Milk based ice cream, Vegan ice cream, Cakes, cookies and pastries
Sugar-sweetened beverages	Soft drinks, Sodas, Soda light, Energy drink
Sodas	sugar-sweetened or light: Soft drinks, Sodas, Juice
Alcoholic beverages	Light beer/Medium beer, Strong beer, Strong Cider/alcoholic soda, Wine/fortfied wine, Liquor
Coffee	Coffee
Coffee and tea	Coffee and tea

## Sheet: Table S2
Table S2. Description of the evaluated diet indices and included components. The symbol "(+)" denotes healthy food groups, with increasing scores assigned to higher rank classes. The symbol "(-)" indicates inverse scoring where higher ranks receive lower scores.
INDEX NAME	relative Mediterranean Diet Index	Healthy Nordic Food Index	Plant-based Diet Index
ACRONYM	rMED	HNFI	PDI
REFERENCE	Buckland et al 2009	Olsen et al 2011	Satija et al 2016
	PMID: 19903723	PMID: 21346102	PMID: 27299701
SCORE RANGE	0-18	0-6	18-90
FOODS IN INDEX	Fruits including nuts and seeds (+)	Apples and pears (+)	Animal fats (-)
	Vegetables (excluding potatoes) (+)	Cabbage (+)	Dairy products (-)
	Fish (+)	Fish (+)	Eggs (-)
	Legumes (+)	Root vegetables (+)	Fish and Seafoods (-)
	Cereals (+)	Wholegrain oats (+)	Fruit juices (-)
	Olive oil (+)	Wholegrain rye bread (+)	Fruits (+)
	Total meat (meat/meat products) (-)		Legumes (+)
	Dairy products (-)		Meat (poultry and red meat) (-)
	Alcohol (g/day) (+/-)		Miscellaneous animal-based foods (-)
			Nuts (+)
			Potatoes (-)
			Refined grains (-)
			Sugar-sweetened beverages (-)
			Sweets and Desserts (-)
			Tea and Coffee (+)
			Vegetable oils (+)
			Vegetables (excluding potatoes) (+)
			Wholegrains (+)

## Sheet: Table S3
Table S3. Median daily intakes with 25 and 75 percentile limits in 30 food groups as estimated from the FFQ or the 24HDR in the validation group (n=244) together with Spearman correlation coefficients and ratios between intakes assessed by the two recording methods.
	Absolute intake by 24HDR				Absolute intake by FFQ
Food Groups	Median	25% percentile	75% percentile		Median	25% percentile	75% percentile		Spearman rh0	p-value	Ratio1
Dairy products	2.83	1.83	4		3.7	2.71	5.31		0.509	<0.001	1.31
Milk	0.33	0	1.17		0.36	0.01	1		0.627	<0.001	0.84
Soured milk products	0.33	0	0.83		0.28	0.08	0.72		0.693	<0.001	0.85
Plant based milk substitutes	0	0	0		0	0	0.09		0.574	<0.001	0.71
Butter	0.5	0.17	1.17		1.14	0.66	2.5		0.504	<0.001	1.67
Fruits and berries	0.83	0.17	1.63		1.22	0.59	1.86		0.645	<0.001	1.31
Nuts and seeds	0	0	0.5		0.16	0.08	0.63		0.577	<0.001	0.91
Vegetables (including potatoes)	1.83	1.17	2.83		2.69	1.82	3.76		0.502	<0.001	1.36
Vegetables (excluding potatoes)	1.33	0.83	1.96		2.28	1.41	3.24		0.531	<0.001	1.6
Potatoes	0.5	0.2	0.67		0.47	0.3	0.58		0.267	<0.001	0.9
Legumes	0.17	0	0.33		0.15	0.01	0.37		0.551	<0.001	0.73
Root vegetables	0.25	0	0.5		0.36	0.14	0.7		0.47	<0.001	1
Refined grain products	1.33	1	1.83		0.7	0.44	1.16		0.437	<0.001	0.54
Wholegrain products	1.17	0.67	1.83		1.59	0.94	2.56		0.608	<0.001	1.33
Total meat (meat/meat products)	1.18	0.83	1.83		1.3	0.83	1.77		0.533	<0.001	1.05
Red meat	0.5	0.17	0.67		0.38	0.23	0.53		0.368	<0.001	0.8
Venison	0	0	0		0.01	0	0.14		0.421	<0.001	0.91
Sausages	0.17	0	0.33		0.16	0.08	0.22		0.369	<0.001	0.66
Poultry	0.17	0	0.33		0.14	0.08	0.36		0.435	<0.001	0.48
Blood and Offal products	0	0	0		0.01	0	0.08		0.402	<0.001	0.5
Seafood	0.25	0	0.5		0.24	0.15	0.36		0.311	<0.001	0.68
Eggs	0.18	0	0.5		0.14	0.08	0.36		0.457	<0.001	0.74
Desserts	0.33	0.17	0.67		0.16	0.09	0.22		0.409	<0.001	0.44
Sweets	0.5	0.33	1		0.44	0.24	0.91		0.422	<0.001	0.73
Sweets and Desserts	1	0.5	1.5		0.61	0.39	1.1		0.428	<0.001	0.66
Sugar-sweetened beverages	0	0	0.33		0	0	0.08		0.253	<0.001	0.11
Sodas	0.17	0	0.5		0.08	0.01	0.36		0.541	<0.001	0.42
Alcoholic beverages	0.17	0	0.5		0.23	0.08	0.53		0.648	<0.001	0.75
Coffee	1.83	1.17	2.58		1	0.7	2.5		0.668	<0.001	0.6
Coffee and tea	2.33	1.6	3.17		1.14	1.003	2.503		0.576859	<0.001	0.605515
1 the ratios between mean FFQ divided by mean 24HDR intakes were calculated per participant with participants with zero in the denominator excluded.
Median values are presented

## Sheet: Table S4
Table S4. Proportion (%) classified to food group tertiles (1, 2, 3) based on ranking of increasing intakes by the FFQ2020 (test method) and 24HDR (reference) recordings among the 244 participants with at least four 24HDR recordings. For food groups indicated in bold text more than 50% of the participants had not eaten the product in any of the recorded 24HDR days.
		Corresponding food groups by
		24 HDR
Food groups by FFQ2020		1	2	3
Dairy products	1	49.4	42	8.6
	2	31.7	39	29.3
	3	16	25.9	58
Milk	1	65.9	24.4	9.8
	2	24.4	56.1	19.5
	3	7.5	23.8	68.8
Soured milk	1	69.5	24.4	6.1
	2	32.1	43.2	24.7
	3	4.9	16	79
Plant based milk substitutes	1		95.6	4.4
	2		84	16
	3		46.9	53.1
Butter	1	61.7	32.1	6.2
	2	20.7	39	40.2
	3	16	25.9	58
Fruits and berries	1	69.5	22	8.5
	2	32.5	45	22.5
	3	3.7	25.6	70.7
Nuts and seeds	1	73.8	16.3	10
	2	58.1	16.3	25.6
	3	19.2	11.5	69.2
Vegetables (including potatoes)	1	59.8	30.5	9.8
	2	26.8	40.2	32.9
	3	15	35	50
Vegetables (excluding potatoes)	1	59	28.9	12
	2	18.3	51.2	30.5
	3	8.9	38	53.2
Potatoes	1	37.3	41	21.7
	2	24.4	40.2	35.4
	3	19	36.7	44.3
Legumes	1	67.4	24.4	8.1
	2	42.7	24.4	32.9
	3	15.8	22.4	61.8
Root vegetables	1	42.5	41.4	16.1
	2	29.8	44	26.2
	3	9.6	27.4	63
Refined grains	1	60	23.8	16.3
	2	25.6	47.6	26.8
	3	11	47.6	41.5
Whole grains	1	60.5	27.2	12.3
	2	26.8	45.1	28
	3	8.6	30.9	60.5
Total meat	1	65.4	22.2	12.3
	2	33.3	33.3	33.3
	3	19.5	25.6	54.9
Red meat	1	47.6	32.9	19.5
	2	17.7	41.8	40.5
	3	16.9	37.3	45.8
Venison	1		95.9	4.1
	2		89.6	10.4
	3		64.5	35.5
Sausages	1	54.5	27.7	17.8
	2	31.4	33.3	35.3
	3	28.3	26.1	45.7
Poultry	1	49.5	42.3	8.2
	2	19.2	52.6	28.2
	3	15.9	44.9	39.1
Blood and Offal products	1		93.1	6.9
	2		83.1	16.9
	3		59.2	40.8
Seafood	1	49.3	37.3	13.3
	2	21.7	41.3	37
	3	18.2	40.3	41.6
Eggs	1	42.7	40.4	16.9
	2	29.4	47.1	23.5
	3	7.5	32.1	60.4
Desserts	1	52.4	34.1	13.4
	2	43.2	34.1	22.7
	3	16.2	39.2	44.6
Sweets	1	63.3	26.6	10.1
	2	25	42.9	32.1
	3	21	27.2	51.9
Sweets and Desserts	1	60.5	27.2	12.3
	2	26.5	47	26.5
	3	26.3	25	48.8
Sugar-sweetened beverages	1	60.4	22.9	16.7
	2	53.6	25.6	20.8
	3	40.8	14.1	45.1
Sodas	1	51.4	39.2	9.5
	2	37.4	38.4	24.2
	3	11.3	16.9	71.8
Alcoholic beverages	1	64.2	28.4	7.4
	2	23.1	48.7	28.2
	3	9.4	27.1	63.5
Coffee	1	81	14.3	4.8
	2	21.4	55.4	23.2
	3	11.6	24.6	63.8
Coffee and tea	1	64.3	27.1	8.6
	2	29.8	43.6	26.6
	3	20	22.5	57.5

## Sheet: Table S5
Table S5. Daily mean (sd) intakes of energy and 14 nutrients based on FFQ2020 and 24HDR recordings in the validation group (n=244) and after exclusion of the lowest 5% and highest 1% based on PAL values (n=231) together with Pearson and Spearman correlation coefficients for absolute and energy-adjusted (residual and energy density methods) data.
	Comparison FFQ vs 24HDR (without exclusions)												Comparison FFQ vs 24HDR (with exclusions)
	Absolute data						Energy adjusted (residulals)			Energy adjusted (density 1000 kCal)				Absolute data						Energy adjusted (residulals)			Energy adjusted (density 1000 kCal)
n=244	FFQ2020 (means (sd)	24hDR. (means (sd))	p-value (t-test)	Pearson corr coeff	Spearman Rho		Pearson corr coeff	Spearman Rho		Pearson corr coeff	Spearman Rho		n=231	FFQ2020 (means (sd)	24hDR (means (sd))	p-value (t-test)	Pearson corr coeff	Spearman Rho		Pearson corr coeff	Spearman Rho		Pearson corr coeff	Spearman Rho
Energy, kCal/day	1,996 (673)	1,984 (538)	0.833	0.380**	0.364**		⏤	⏤	⏤	⏤	⏤		Energy, kCal/day	1,986 (618)	1,999 (532)	0.814	0.502***	0.456***		⏤	⏤		⏤	⏤
Protein, g/day	82 (32)	80 (24)	0.381	0.460**	0.401**		0.396**	0.419**		0.384**	0.408**		Proteins, g/day	82 (31)	80 (24)	0.473	0.526***	0.457***		0.414**	0.424**		0.395**	0.403**
Carbohydrates, g/day	189 (76)	200 (64)	0.09	0.456**	0.465**		0.535**	0.536**		0.599**	0.558**		Carbohydrates, g/day	187 (70)	201 (63)	0.025	0.553***	0.523***		0.559**	0.533**		0.598**	0.539**
Sucrose, g/day	29 (17)	30 (18)	0.474	0.292**	0.361**		0.354**	0.435**		0.396**	0.419**		Sucrose, g/day	29 (15)	30 (18)	0.228	0.327***	0.364***		0.383**	0.435**		0.387**	0.405**
Free sugar, g/day	35 (23)	38 (25)	0.132	0.316**	0.347**		0.346**	0.376**		0.405**	0.359**		Free sugar, g/day	34 (20)	38 (25)	0.054	0.365***	0.353***		0.385**	0.386**		0.405**	0.348**
Fat total, g/day	89 (34)	86 (32)	0.405	0.336**	0.336**		0.348**	0.477**		0.426**	0.472**		Fat total, g/day	89 (32)	87 (32)	0.649	0.432***	0.418***		0.356**	0.490**		0.436**	0.482**
Polyunsaturated fatty acids, g/day	14 (6)	13 (5)	0.067	0.402**	0.398**		0.415**	0.269**		0.460**	0.277**		Polyunsaturated fatty acids, g/day	14 (6)	13 (5)	0.107	0.467***	0.480***		0.422**	0.285**		0.467**	0.292**
Alcohol, g/day	8 (8)	8 (11)	0.963	0.570**	0.615**		0.585**	0.624**		0.606**	0.613**		Alcohol, g/day	8 (8)	8 (11)	0-960	0.589***	0.629***		0.602**	0.639**		0.610**	0.621**
Fiber, g/day	24 (12)	21 (8)	<0.001	0.541**	0.508**		0.643**	0.624**		0.695**	0.647**		Fiber, g/day	24 (11)	21 (8)	0.002	0.597***	0.572***		0.650**	0.629**		0.693**	0.645**
Whole grain, g/day	48 (27)	42 (30)	0.023	0.552**	0.519**		0.497**	0.464**		0.484**	0.477**		Whole grain, g/day	48 (26)	43 (31)	0.039	0.569***	0.520***		0.508**	0.463**		0.476**	0.464**
Beta-carotene, µg/day	2,977 (2807)	2,793 (2451)	0.464	0.451**	0.472**		0.453**	0.463**		0.435**	0.511**		Beta-carotene, µg/day	3,021 (2835)	2,879 (2492)	0.569	0.455***	0.486***		0.452**	0.466**		0.429**	0.511**
Folate, µg/day	126 (56)	285 (97)	<0.001	0.391**	0.461**		0.407**	0.506**		0.475**	0.501**		Folate, µg/day	126 (55)	288 (98)	<0.001	0.426***	0.509***		0.407**	0.510**		0.470**	0.504**
Vitamin C, mg/day	116 (81)	87 (50)	<0.001	0.456**	0.523**		0.485**	0.564**		0.543**	0.608**		Vitamin C, mg/day	117 (81)	88 (50)	<0.001	0.449***	0.529***		0.477**	0.559**		0.535**	0.601**
Vitamin D, µg/day	10 (5)	8 (3)	<0.001	0.327**	0.273**		0.267**	0.273**		0.217**	0.280**		Vitamin D,, µg/day	10 (5)	8 (3)	<0.001	0.400***	0.340***		0.282**	0.280**		0.220**	0.279**
Calcium, mg/day	905 (414)	899 (333)	0.8643	0.421**	0.392**		0.285**	0.334**		0.279**	0.361**		Calcium, mg/day	907 (398)	908 (336)	0.997	0.452***	0.420***		0.287**	0.339**		0.276**	0.359**

## Sheet: Table S6
Table S6. Proportion (%) of energy and nutrients in tertiles (1, 2, 3) based on a ranking of increasing intakes by the FFQ2020 and 24HDR recordings, respectively.
		Corresponding energy and nutrients by 24 HDR									Corresponding energy and nutrients by 24 HDR
n=244		Absolute data				Energy adjusted (density 1000 kCal)				n=231		Absolute data				Energy adjusted (density 1000 kCal)
Energy/nutrient	FFQ2020	1	2	3	FFQ2020	1	2	3		Energy/nutrient	FFQ2020	1	2	3	FFQ2020	1	2	3
Energy (Kcal)	1	50.6	30.9	18.5	1					Energy (Kcal)	1	53.2	32.5	14.3	1
	2	34.1	34.1	31.7	2						2	35.1	32.5	32.5	2
	3	14.8	35.8	49.4	3						3	11.7	35.1	53.2	3
Proteins	1	48.1	33.3	18.5	1	51.9	28.4	19.8		Proteins	1	49.4	35.1	15.6	1	51.9	28.6	19.5
	2	36.6	37.8	25.6	2	30.5	43.9	25.6			2	35.1	37.7	27.3	2	29.9	42.9	27.3
	3	14.8	29.6	55.6	3	17.3	28.4	54.3			3	15.6	27.3	57.1	3	18.2	28.6	53.2
Carbohydrates	1	55.6	33.3	11.1	1	56.8	34.6	8.6		Carbohydrates	1	57.1	32.5	10.4	1	54.5	36.4	9.1
	2	29.3	36.6	34.1	2	28	36.6	35.4			2	29.9	37.7	32.5	2	29.9	33.8	36.4
	3	14.8	30.9	54.3	3	14.8	29.6	55.6			3	13	29.9	57.1	3	15.6	29.9	54.5
Sucrose	1	50.6	35.8	13.6	1	56.8	24.7	18.5		Sucrose	1	51.9	33.8	14.3	1	57.1	23.4	19.5
	2	28	39	32.9	2	25.6	36.6	37.8			2	27.3	40.3	32.5	2	26	37.7	36.4
	3	21	25.9	53.1	3	17.3	39.5	43.2			3	20.8	26	53.2	3	16.9	39	44.2
Free Sugar	1	51.9	29.6	18.5	1	48.1	29.6	22.2		Free Sugar	1	53.2	28.6	18.2	1	48.1	29.9	22.1
	2	23.2	46.3	30.5	2	30.5	42.7	26.8			2	22.1	46.8	31.2	2	31.2	42.9	26
	3	24.7	24.7	50.6	3	21	28.4	50.6			3	24.7	24.7	50.6	3	20.8	27.3	51.9
Fat total	1	44.4	38.3	17.3	1	54.3	32.1	13.6		Fat total	1	46.8	37.7	15.6	1	54.5	32.5	13
	2	34.1	32.9	32.9	2	34.1	36.6	29.3			2	35.1	33.8	31.2	2	35.1	35.1	29.9
	3	21	29.6	49.4	3	11.1	32.1	56.8			3	18.2	28.6	53.2	3	10.4	32.5	57.1
Polyunsaturated fatty acids	1	49.4	34.6	16	1	35.8	43.2	21		Polyunsaturated fatty acids	1	54.5	32.5	13	1	36.4	44.2	19.5
	2	31.7	43.9	24.4	2	40.2	25.6	34.1			2	31.2	44.2	24.7	2	40.3	24.7	35.1
	3	18.5	22.2	59.3	3	23.5	32.1	44.4			3	14.3	23.4	62.3	3	23.4	31.2	45.5
Alcohol	1	65.4	27.2	7.4	1	67.9	28.4	3.7		Alcohol	1	66.2	26	7.8	1	70.1	26	3.9
	2	24.4	45.1	30.5	2	18.3	51.2	30.5			2	24.7	45.5	29.9	2	16.9	53.2	29.9
	3	9.9	27.2	63	3	13.6	21	65.4			3	9.1	28.6	62.3	3	13	20.8	66.2
Fiber	1	55.6	30.9	13.6	1	61.7	32.1	6.2		Fiber	1	58.4	28.6	13	1	61	33.8	5.2
	2	28	45.1	26.8	2	24.4	47.6	28			2	28.6	46.8	24.7	2	26	45.5	28.6
	3	16	24.7	59.3	3	13.6	21	65.4			3	13	24.7	62.3	3	13	20.8	66.2
Whole grain	1	59.3	27.2	13.6	1	58	25.9	16		Wholegrain	1	59.7	24.7	15.6	1	55.8	27.3	16.9
	2	30.5	37.8	31.7	2	24.4	47.6	28			2	29.9	40.3	29.9	2	26	46.8	27.3
	3	9.9	35.8	54.3	3	17.3	27.2	55.6			3	10.4	35.1	54.5	3	18.2	26	55.8
Beta-carotene	1	54.3	34.6	11.1	1	53.1	34.6	12.3		Beta-carotene	1	53.2	33.8	13	1	54.5	32.5	13
	2	26.8	39	34.1	2	36.6	34.1	29.3			2	29.9	39	31.2	2	35.1	33.8	31.2
	3	18.5	27.2	54.3	3	9.9	32.1	58			3	16.9	27.3	55.8	3	10.4	33.8	55.8
Folate	1	56.8	32.1	11.1	1	59.3	29.6	11.1		Folate	1	62.3	28.6	9.1	1	58.4	29.9	11.7
	2	31.7	32.9	35.4	2	29.3	35.4	35.4			2	27.3	35.1	37.7	2	29.9	36.4	33.8
	3	11.1	35.8	53.1	3	11.1	35.8	53.1			3	10.4	36.4	53.2	3	11.7	33.8	54.5
Vitamin C	1	56.8	29.6	13.6	1	60.5	28.4	11.1		Vitamin C	1	59.7	27.3	13	1	63.6	26	10.4
	2	30.5	37.8	31.7	2	30.5	41.5	28			2	29.9	36.4	33.8	2	27.3	40.3	32.5
	3	12.3	33.3	54.3	3	8.6	30.9	60.5			3	10.4	36.4	53.2	3	9.1	33.8	57.1
Vitamin D	1	48.1	32.1	19.8	1	46.9	32.1	21		Vitamin D	1	49.4	31.2	19.5	1	46.8	33.8	19.5
	2	34.1	30.5	35.4	2	34.1	34.1	31.7			2	35.1	32.5	32.5	2	35.1	31.2	33.8
	3	17.3	38.3	44.4	3	18.5	34.6	46.9			3	15.6	36.4	48.1	3	18.2	35.1	46.8
Calcium	1	48.1	34.6	17.3	1	53.1	28.4	18.5		Calcium	1	51.9	31.2	16.9	1	53.2	27.3	19.5
	2	30.5	39	30.5	2	25.6	40.2	34.1			2	27.3	41.6	31.2	2	26	39	35.1
	3	21	27.2	51.9	3	21	32.1	46.9			3	20.8	27.3	51.9	3	20.8	33.8	45.5

## Sheet: Table S7
Table S7. Central measures (variations) of food index scores and intake in the 30 surveyed foods groups and the repeatability of the estimated intakes as assessed by intraclass correlation coefficient with 95% CI using a two-way mixed-effects model, absolute agreement, and average measures.
	FFQ 1			FFQ 2		Spearman		Intraclass correlation coefficient
	central measure	variation		central measure	variation	rh0		coefficient	low 95% CI	high 95% CI
FOOD INDICES, mean (sd)
HNFI	2.95853	1.74		2.86	1.83	0.781		0.9	0.727484	0.889688
rMED	9.20737	3.55		9.15668	3.43	0.814		0.900215	0.869615	0.923632
PDI	53.9816	7.98		53.9263	8.17	0.679		0.840642	0.79174	0.878055
FOOD GROUPS, median (25 and 75% limits)
Dairy products	3.623	2.60, 5.28		3.603	2.31, 5.38	0.751		0.863737	0.821889	0.895742
Milk	0.36	0.01, 1.00		0.36	0.01, 1.00	0.82		0.877052	0.839382	0.90589
Soured milk	0.243	0.08, 0.72		0.32	0.08, 0.75	0.735		0.700867	0.609157	0.771058
Plant based milk substitutes	0.003	0.00, 0.08		0.003	0.00, 0.15	0.781		0.86001	0.817167	0.892825
Butter	1.083	0.50, 2.32		1.003	0.36, 2.50	0.681		0.789638	0.725281	0.838938
Fruits and berries	1.22	0.62, 1.89		1.16	0.44, 1.86	0.78		0.712973	0.624872	0.780369
Nuts and seeds	0.163	0.08, 0.61		0.163	0.08, 0.72	0.77		0.84006	0.790983	0.877608
Vegetables (including potatoes)	2.686	1.82, 5.28		2.48	1.73, 3.82	0.722		0.696169	0.603154	0.767402
Vegetables (excluding potatoes)	2.283	1.43, 3.27		2.02	1.29, 3.27	0.729		0.668	0.566	0.746
Potatoes	0.443	0.30, 0.58		0.443	0.29, 0.58	0.637		0.639	0.529	0.724
Legumes	0.146	0.05, 0.36		0.163	0.01, 0.42	0.748		0.764659	0.692501	0.819883
Root vegetables	0.36	0.14, 0.70		0.36	0.14, 0.70	0.728		0.731508	0.649198	0.794506
Refined grain products	0.729	0.44, 0.73		0.669	0.39, 1.14	0.703		0.769474	0.698921	0.823511
Wholegrain products	1.583	0.94, 2.58		1.563	0.92, 2.63	0.765		0.837855	0.788097	0.875923
Total meat (meat/meat products)	1.255	0.83, 1.72		1.246	0.75, 1.71	0.712		0.728365	0.644998	0.792143
Red meat	0.38	0.23, 0.53		0.363	0.16, 0.52	0.663		0.570302	0.438235	0.671276
Venison	0.006	0.00, 0.14		0.006	0.00, 0.14	0.86		0.691642	0.596994	0.764046
Sausages	0.16	0.08, 0.22		0.16	0.08, 0.22	0.749		0.679199	0.581185	0.754322
Poultry	0.14	0.08, 0.36		0.14	0.08, 0.36	0.671		0.58	0.451258	0.678541
Blood and Offal products	0.006	0.00, 0.08		0.08	0.00, 0.08	0.791		0.820333	0.765359	0.862442
Seafood	0.243	0.14, 0.36		0.24	0.11, 0.36	0.704		0.751454	0.675409	0.809705
Eggs	0.14	0.08. 0.36		0.14	0.08, 0.36	0.586		0.680395	0.58231	0.755435
Desserts	0.16	0.08. 0.22		0.16	0.08, 0.22	0.639		0.787029	0.721722	0.837008
Sweets	0.42	0.23, 0.92		0.366	0.24, 0.72	0.73		0.825096	0.77134	0.866197
Sweets and Desserts	0.6	0.38, 1.10		0.583	0.37, 1.01	0.696		0.837415	0.787481	0.875604
Sugar-sweetened beverages	0.003	0.00, 0.08		0.006	0.00, 0.14	0.74		0.806099	0.746723	0.851566
Sodas	0.083	0.01, 0.36		0.14	0.01, 0.36	0.767		0.866649	0.825834	0.897908
Alcoholic beverages	0.226	0.08, 0.52		0.223	0.09, 0.58	0.904		0.916282	0.890645	0.935913
Coffee	1	0.70, 2.50		1	0.85, 2.50	0.796		0.868785	0.828534	0.899585
Coffee and tea	1.14	1.00, 2.50		1.14	1.00, 2.50	0.757		0.862165	0.81996	0.894484

## Sheet: Table S8
Table S8. Mean (sd) daily intake of energy and 14 nutrients as estimated from the baseline FFQ2020 and the follow-up FFQ2020, Pearson correlation coefficients, and intraclass correlation coefficient with 95% CI using a two-way mixed-effects model, absolute agreement, and average measures.
	FFQ 1			FFQ 2		Pearson		Intraclass correlation coefficient
	Mean	sd		Mean	sd	corr coeff		coefficient	low 95% CI	high 95% CI
Energy, kCal/day	1,993	681		1,931	709.261	0.687		0.813	0.755	0.857
Proteins, g/day	82.12	32.5556		80.8543	37.9538	0.659		0.787	0.721	0.837
Carbohydrates, g/day	200	64		182.758	78.6051	0.691		0.816	0.76	0.859
Sucrose, g/day	28.753	17.5027		26.4168	13.9555	0.679		0.791	0.725	0.84
Free sugar, g/day	34.5658	22.778		32.459	19.2475	0.711		0.823	0.768	0.864
Fat total, g/day	88.4212	34.2242		85.0812	32.6174	0.667		0.799	0.737	0.846
Polyunsaturated fatty acids, g/day	13.728	5.87396		13.5428	6.0806	0.698		0.821	0.766	0.863
Alcohol, g/day	7.7294	8.25873		8.124	9.51194	0.852		0.915	0.889	0.935
Fiber, g/day	24.0148	11.8695		23.1077	12.0828	0.718		0.834	0.783	0.873
Whole grain, g/day	48.1388	27.1077		47.5641	29.5475	0.719		0.835	0.784	0.873
Beta-carotene, µg/day	2793	2451		2829.97	2555.95	0.64		0.777	0.709	0.829
Folate, µg/day	127.181	57.6482		119.272	55.4533	0.577		0.726	0.642	0.79
Vitamin C, mg/day	117.561	83.0928		103.404	66.1217	0.61		0.74	0.657	0.802
Vitamin D, µg/day	9.7967	5.12641		9.6147	4.99951	0.781		0.877	0.84	0.906
Calcium, mg/day	908.249	425.358		877.274	399.967	0.739		0.848	0.802	0.884

## Sheet: Table S9
Table S9. Spearman correlation coefficients in 30 food groups and 3 diet indexes as estimated from the FFQ or the 24HDR in the validation group for men (n=95) and women (n=149), respectively.
	Men			Women			All participants
Food Groups	Spearman rh0	p-value		Spearman rh0	p-value		Spearman rh0	p-value
rMED	0.626	<0.001		0.596	<0.001		0.609	<0.001
NHFI	0.474	<0.001		0.59	<0.001		0.52	<0.001
PDI	0.638	<0.001		0.609	<0.001		0.614	<0.001
Dairy products	0.501	<0.001		0.56	<0.001		0.509	<0.001
Milk	0.668	<0.001		0.607	<0.001		0.627	<0.001
Soured milk products	0.752	<0.001		0.659	<0.001		0.693	<0.001
Plant based milk substitutes	0.509	<0.001		0.585	<0.001		0.574	<0.001
Butter	0.457	<0.001		0.545	<0.001		0.504	<0.001
Fruits and berries	0.569	<0.001		0.563	<0.001		0.645	<0.001
Nuts and seeds	0.55	<0.001		0.573	<0.001		0.577	<0.001
Vegetables (including potatoes)	0.496	<0.001		0.414	<0.001		0.502	<0.001
Vegetables (excluding potatoes)	0.588	<0.001		0.408	<0.001		0.531	<0.001
Potatoes	0.24	<0.001		0.285	<0.001		0.267	<0.001
Legumes	0.58	<0.001		0.498	<0.001		0.551	<0.001
Root vegetables	0.375	<0.001		0.49	<0.001		0.47	<0.001
Refined grain products	0.334	<0.001		0.49	<0.001		0.437	<0.001
Wholegrain products	0.642	<0.001		0.575	<0.001		0.608	<0.001
Total meat (meat/meat products)	0.529	<0.001		0.529	<0.001		0.533	<0.001
Red meat	0.259	<0.001		0.413	<0.001		0.368	<0.001
Venison	0.404	<0.001		0.436	<0.001		0.421	<0.001
Sausages	0.384	<0.001		0.355	<0.001		0.369	<0.001
Poultry	0.419	<0.001		0.434	<0.001		0.435	<0.001
Blood and Offal products	0.317	<0.001		0.464	<0.001		0.402	<0.001
Seafood	0.384	<0.001		0.244	<0.001		0.311	<0.001
Eggs	0.471	<0.001		0.448	<0.001		0.457	<0.001
Desserts	0.49	<0.001		0.338	<0.001		0.409	<0.001
Sweets	0.404	<0.001		0.411	<0.001		0.422	<0.001
Sweets and Desserts	0.387	<0.001		0.434	<0.001		0.428	<0.001
Sugar-sweetened beverages	0.348	<0.001		0.179	0.029		0.253	<0.001
Sodas	0.446	<0.001		0.6	<0.001		0.541	<0.001
Alcoholic beverages	0.68	<0.001		0.591	<0.001		0.648	<0.001
Coffee	0.654	<0.001		0.688	<0.001		0.668	<0.001
Coffee and tea	0.507	<0.001		0.641	<0.001		0.576859	<0.001

## Sheet: Fig S1
Fig. S1. Scatter plot for (A) PAL values estimated from 24HDRs versus FFQ2020 (the dotted lines represent lower cut-off, i.e., PAL 0.7), and (B) daily energy intake estimated from 24HDRs versus FFQ2020.
(A)						(B)
